# Supplementary material for: Lateral habenula glutamatergic neurons projecting to the dorsal raphe nucleus promote aggressive arousal in mice
Source: Nat Commun. 2022 Jul 21;13:4039. doi: 10.1038/s41467-022-31728-z (PMC9304121; doi:10.1038/s41467-022-31728-z)
Supplement: Supplementary file 4 — Source Data [file 41467_2022_31728_MOESM4_ESM.xlsx]

## Sheet: Fig 1b
Fig 1b
Total aggressive behavior (duration, s)
RI	Inst
66.75	43.2
51.4	109.6
69.1	82.55
89.05	92.2
30.25	66.4
56.55	134
61.8	95.5
43.1	131.15
72.45	63.1
45.85	120.45
	112.7
	115.7

## Sheet: Fig 1d
Fig 1d
	RI										Inst
1 min	12.5	0	7.1	17.2	0.1	0.7	12.15	1.25	0.6	0.15	14.1	24.4	19.55	18.15	11	28.25	18.9	35.6	30.55	27.15	31.5	36.05
2min	11.85	1.4	9.45	9.95	0.2	11.65	5	8.55	0.2	5.7	10.45	15.25	39	23.2	5.45	38.5	20.25	38.85	24.1	25.05	9.65	29
3min	2.15	16.4	22.25	7.45	6.8	0.4	5.4	8.7	5.55	0	0	12.25	14.45	1.7	4.7	21.8	14.15	19.65	7.45	17.85	9.15	17.55
4min	11.3	6.45	1.15	18.05	7.5	8.2	0.25	35.3	17.65	10.15	0	10.6	12.7	0	14.1	0	18.15	18.1	26.15	16.45	3.7	12.95
5min	4.15	5.6	16.75	4.55	4.85	23.1	11.2	2.3	1.2	24.8	9	7.05	6.65	16.9	8.35	6.75	4.5	2.1	2.65	1.2	1.7	13.2

## Sheet: Fig 1i-k
Fig 1i				Fig 1j								Fig 1k
# of cFos+ cells				# of Retrobead+ cells				# of c-Fos+Retrobead+ cells				% of cFos+ cells in Retrobeads+ cells
Control	RI	Inst		Control	RI	Inst		Control	RI	Inst		Control	RI	Inst
63.3333	127.5	104.5		35.6667	58	172.667		2.33333	22.3333	40.5		6.54206	38.5057	23.4556
25.8333	112	91.1667		60	34.3333	79.1667		5.16667	4.5	15.8333		8.61111	13.1068	20
21.1667	108.167	123.167		12.1667	24.5	54.8333		1.16667	5.5	35.1667		9.58904	22.449	64.1337
29.6667	110.833	116.333		144.167	121.833	36.6667		13	20.1667	19		9.01734	16.5527	51.8182
31	90.1667	91		71.6667	40	34.8333		5.33333	9.83333	8.83333		7.44186	24.5833	25.3589
29.6667	66.5	121.167		11.8333	70.5	18.8333		2.16667	16.6667	8		18.3099	23.6407	42.4779
81.5	77.3333	96.1667		36.6667	5.75	25.5		7.33333	1.5	15.6667		20	26.087	61.4379
68.9167	56.8333	91.3333		15.1667	65.5833	39.1667		4	5.16667	5.5		26.3736	7.87802	14.0426
		89				78.75				11.6667				14.8148
		68.8333				20.3333				3.5				17.2131
	Cont	#DIV/0!	#DIV/0!			Cont	#DIV/0!	#DIV/0!		Cont	#DIV/0!	#DIV/0!
	Inst	#DIV/0!	#DIV/0!			Inst	#DIV/0!	#DIV/0!		Inst	#DIV/0!	#DIV/0!
	RI	#DIV/0!	#DIV/0!			RI	#DIV/0!	#DIV/0!		RI	#DIV/0!	#DIV/0!

## Sheet: Fig 1o
Fig 1o
Animal ID	Section ID	Side ofLHb	Vglut2+ cell No	Vglut2- cell No
#174	section #3	left	4	0
		right	11	0
	section #7	left	10	0
		right	9	0
	section #8	left	10	0
	section #9	left	10	2
		right	11	0
	section #12	left	11	0
		right	9	0
	section #18	left	7	0
		right	3	0
#177	section #3	left	2	0
		right	3	0
	section #7	left	6	0
		right	3	0
	section #9	left	5	0
		right	4	0
	section #10	left	8	0
	section #11	left	4	0
#178	section #12	left	4	0
		right	3	0
	section #13	left	1	0
		right	4	0
#182	section #4	left	8	0
		right	10	0
	section #5	left	10	0
		right	4	0
	section #9	left	8	0
		right	14	0
	section #12	left	11	0
		right	7	0
	section #13	left	4	0
		right	3	0
	section #14	left	9	0
		right	6	0
	section #15	left	5	0
		right	6	0

## Sheet: Fig 2
Fig 2b				Fig 2c			Fig 2e
# of cells with spontaneous firing				Firing rate (Hz)			RMP (mV)
	Inst	RI		Inst	RI		Inst.	RI
Active	8	2		2.017	0.154		-64.5	-74.3
Silent	17	22		0.0425	1.534		-66.7	-69.4
				0.8	0		-60	-70.84
				0.471	0		-65.3	-64.5
				0.873	0		-66.3	-64.7
				0.525	0		-75.5	-65.25
				0.732	0		-72.5	-74
				2.22	0		-65.7	-63.7
				0	0		-69.6	-73.5
				0	0		-63.3	-68.99
				0	0		-65.5	-76
				0	0		-56.7	-69.3
				0	0		-70.2	-63
				0	0		-56.45	-72.79
				0	0		-57.69	-70.93
				0	0		-56.31	-65.92
				0	0		-67.1	-73.43
				0	0		-55.5	-60
				0	0		-59.5	-63.6
				0	0		-57.4	-62.7
				0	0		-59.5	-65.3
				0	0		-56.5	-67.6
				0	0		-52.3	-53.5
				0	0		-57.5	-56.5
				0			-56

## Sheet: Fig 3d
Fig 3d
	RA+sal	Inst+sal	RA+sal	Inst+CNO	RA+sal	Inst+sal
EYFP control	53.2	99.25	72.75	56.75	60.1	75.05
	0	136.6	46.2	69.65	10.55	102.65
	23.6	64	15.6	46.65	26.7	8.55
	2.65	12.4	33.65	28	6.35	27.8
	45.75	38.2	19.6	29.65	22.9	55.75
	12.75	66.25	37	62.75	21.8	6.6
	44.5	64.05	52.6	69.7	35.7	39.5
	26.8	81.35	59.95	96.35	42.2	51.7
	0	6.6	11.05	62.05	8.7	7.95
	8.7	43.65	19.5	32.85	46.3	52.65
	38.75	87	25.25	64.4	39.95	48.45
LHb-DRN hM4D	7	7.55	18.55	17.7	5.55	28.7
	72.85	93.55	78.75	88.55	16.1	57.1
	60	60.2	57.3	54.45	33.5	52.4
	45.85	45.3	46.25	16.2	50.95	41.25
	1.95	0	21.45	22.6	11.2	22.15
	23.05	99.5	52.2	49.8	44.2	36.1
	15.1	47.8	1.55	25.55	0	15.55
	5.95	88.9	10.35	0.45	12.2	124.8
	50.3	84	50.25	62.85	61.55	63.1
	28.95	60.85	18	26.6	22.6	36.45
	0.6	44.75	26.45	43.5	21.1	64.15

## Sheet: Fig 3e-i
Fig 3e
Total aggressive behavior (duration, s)
	EYFP control											LHb-DRN hM4D
RI+sal	62.0167	18.9167	21.9667	14.2167	29.4167	23.85	44.2667	42.9833	6.58333	24.8333	34.65	10.3667	55.9	50.2667	47.6833	11.5333	39.8167	5.55	9.5	54.0333	23.1833	16.05
Inst+sal	87.15	119.625	36.275	20.1	46.975	36.425	51.775	66.525	7.275	48.15	67.725	18.125	75.325	56.3	43.275	11.075	67.8	31.675	106.85	73.55	48.65	54.45
Inst+CNO	56.75	69.65	46.65	28	29.65	62.75	69.7	96.35	62.05	32.85	64.4	17.7	88.55	54.45	16.2	22.6	49.8	25.55	0.45	62.85	26.6	43.5
Fig 3f
Attack bites (frequency)
	EYFP control											LHb-DRN hM4D
RI+sal	64	14.6667	29.3333	10	33.6667	18.6667	68.6667	52	6.33333	39.6667	29.6667	19	61.6667	58.6667	52	20	28.6667	4	6	63.6667	40.6667	30.6667
Inst+sal	64.5	90.5	40	13.5	61.5	29.5	79.5	73	8.5	63	35	44	95	76	52.5	21.5	52.5	10.5	81.5	74	50	90
Inst+CNO	52	74	67	2	59	59	82	100	48	47	33	18	85	59	30	39	33	11	0	54	55	51
Fig 3g
Sideways threats (duration, s)
	EYFP control											LHb-DRN hM4D
RI+sal	39.1	2.61667	5.35	1.25	19.0167	10.2667	34.55	15.9667	1.16667	10.45	24.5	0.15	33.1167	35.1333	19.4167	2.6	23.8833	0.8	0	36.2167	9.5	8.85
Inst+sal	63.325	28.325	12.1	2.2	33.3	7.45	42.5	43.375	0.25	21.525	47.575	1.65	37.95	32.875	19.05	1.425	50.8	21.2	6.325	55.025	25.675	26.5
Inst+CNO	40.4	43.2	22.75	2.5	20.8	37.45	57.2	78.15	11.3	8.95	48.05	4.1	60.5	42.45	10.35	6.9	39.55	20.3	0	45.4	7.95	31.25
Fig 3h
Locomotion (duration, s)
	EYFP control											LHb-DRN hM4D
RI+sal	51.4167	53.65	53.8167	39.6333	97.0333	46	59.25	60.8333	43.6833	55.55	56.6167	56.4	64.1833	75.3667	54.8167	56.2667	49.8167	47.8	53.9667	58.7333	49.2167	58.1167
Inst+sal	58.225	60.9	46.85	45.65	107.225	59.025	45.2	64.5	50.625	57.425	53.95	67.825	82.4	69.35	82.025	36.4	44.1	60.45	56.35	62.25	43.45	69.3
Inst+CNO	49.15	52.05	28.65	48.35	88.15	70.05	50.5	42	37.1	57.4	41.65	55.9	72.25	105.05	83.3	64.15	49.1	42.35	53.4	49.4	65.85	56.75
Fig 3i
Social contacts (duration, s)
	EYFP control											LHb-DRN hM4D
RI+sal	49.8667	132.517	89.6667	100.767	46.0167	105.883	48.6	98.0667	94.1333	94.9833	55.4	85.1833	33.6333	30.5833	37.4667	84.9333	42.1167	72.9	172.183	34.9833	68.55	60.2
Inst+sal	49.5	117.95	87.7	114.3	46.8	122.9	36.15	79.725	97.05	69.45	51.525	87	46.5	39.275	42.725	60.45	17.5	66.125	203.4	35.925	67.125	27.725
Inst+CNO	40	87.15	86.55	117.55	55.35	76.95	48.4	89.6	122.75	97.5	70.45	131.65	43.3	56	37.9	76.45	32.45	87.7	167.2	27.6	86.05	35.1

## Sheet: Fig 3j-n
Fig 3j
Total aggressive behavior (duration, s)
	EYFP control											LHb-DRN hM4D
RI+SAL	41.75	67.75	44.45	17.95	33.8	4.7	33.45	36.55	17.3	9.3	33.05	1.05	47.05	20.8	21.1	23.35	27.55	18.7	0	45.75	34.25	34.7
RI+CNO	33	3.35	25.05	6.3	24.65	6.85	57.2	45.55	12.05	17.75	35.95	1	14.25	37.05	34.7	6.05	27.2	0	0.1	48.3	46.25	37.8
Fig 3k
Attack bites (frequency)
	EYFP control											LHb-DRN hM4D
RI+SAL	32	47	47	25	47	2	77	62	16	22	28	4	57	66	35	38	45	4	0	60	41	43
RI+CNO	49	14	32	1	57	3	86	74	11	45	24	6	39	44	90	39	19	0	0	64	32	64
Fig 3l
Sideways threats (duration, s)
	EYFP control											LHb-DRN hM4D
RI+SAL	28.45	23.05	17.25	0.15	27.25	0	22.15	3.15	0	6.2	17.95	0	26.15	14.4	8.05	0.65	20.5	14.1	0	18.75	10.3	12.65
RI+CNO	16.15	0.1	8.05	0	18.55	0	36.9	10.1	0.2	8.3	19.15	0	12.3	9.65	18	0	20.65	0	0	19.95	14.35	22.8
Fig 3m
Locomotion (duration, s)
	EYFP control											LHb-DRN hM4D
RI+SAL	50.45	63.9	79.05	46.2	114.45	68.95	88.55	40.65	53.8	54.9	83.15	71.65	103.35	68	53.9	63.85	53.2	63.75	42.4	67.95	57.4	66.2
RI+CNO	59.2	40.45	66.7	51	101.1	60.65	66.85	53.6	49.5	70.15	70.7	73.45	71.9	75.4	57.4	53.55	66.15	48.85	59.25	63.15	58.4	58.85
Fig 3n
Social contacts (duration, s)
	EYFP control											LHb-DRN hM4D
RI+SAL	129.5	160.8	94.25	117.2	69.9	126.35	79.45	129.5	101.95	101.35	81.1	61.8	26.8	44.6	36.15	115.85	33.75	116.8	116.65	27.45	71.2	39.7
RI+CNO	111.4	150.2	140.85	133.2	56.05	124.65	99.4	138.9	93.6	75	72.7	85.45	24.9	77.35	41.4	99.45	23.75	103.3	152.5	40.4	89.1	45.4

## Sheet: Fig 4d
Fig 4d
RI+OFF	Inst+OFF	RI+OFF	Inst+ON	RI+OFF	Inst+OFF
18.35	34.3	5.95	2.95	34.2	19.4
69.1	110.1	72.05	105.15	55.5	100.95
50	82.35	40.65	58.2	42	64
6.7	51.5	39.65	8.55	2.15	86
34.75	70.25	50.45	49.95	51.95	67.15
0.55	32.8	16.2	24	0	16.45
27.8	63.9	37.1	77.75	29.7	80.2
20.75	45.85	21.2	36.05	7.1	50.15
45.3	70.55	40.25	54.05	45.65	70

## Sheet: Fig 4e-i
Fig 4e				Fig 4f				Fig 4g				Fig 4h				Fig 4i
Total aggressive behavior (duration, s)				Attack bites (frequency)				Sideways threats (duration, s)				Locomotion (duration, s)				Social contacts (duration, s)
RI	InstOFF	InstON		RI	InstOFF	InstON		RI	InstOFF	InstON		RI	InstOFF	InstON		RI	InstOFF	InstON
19.5	26.85	2.95		12	37.5	2		0.35	3.675	0		48.1167	60.625	97.15		27.1333	47.25	43.4
65.55	105.525	105.15		43.6667	97.5	70		4.26667	26.475	20.4		49.8333	55.475	49.35		17.95	25.7	45.5
44.2167	73.175	58.2		21	47.5	28		11.2167	28.625	19		75.5833	98.875	49.4		3.53333	2.65	2.6
16.1667	68.75	8.55		8.33333	42.5	5		3.9	27.7	0		86.35	79.4	64.45		92.7167	59.925	128.3
45.7167	68.7	49.95		40	50	34		16.2167	36.025	19		70.9	77.9	74.8		18.6167	18.1	12.95
5.58333	24.625	24		0.333333	2	0		0.35	3.1	1.3		113.717	104.325	81.45		34.2333	59.375	49.3
31.5333	72.05	77.75		25.6667	52.5	59		13.2167	37.975	23.65		80.6833	80.75	78.55		58.5833	40.9	21.55
16.35	48	36.05		9	37	17		2.06667	10.775	4.8		83.4333	80.325	98.95		18.2333	12.975	18.5
43.7333	70.275	54.05		28.6667	55	29		18.0667	32.675	13.8		78.2167	69.925	64.9		25.4	15.525	22.65

[truncated: 24 more sheets: Fig 4j-n, Fig 5e,f, Fig 5i, Fig 5j-n, Fig 5p-r, Fig 6b,c, Fig 6f-j, Fig 6k-o, Fig 7, Fig 8d, Fig 8e, Fig 8f-j, Supplementary Fig 1, Supplementary Fig 2, Supplementary Fig 3, Supplementary Fig 4, Supplementary Fig 5, Supplementary Fig 6, Supplementary Fig 7, Supplementary Fig 8 …]
